# Supplementary material for: Gene Expression Profiling of Mycosis Fungoides in Early and Tumor Stage—A Proof-of-Concept Study Using Laser Capture/Single Cell Microdissection and NanoString Analysis
Source: Cells. 2021 Nov 16;10(11):3190. doi: 10.3390/cells10113190 (PMC8621072; doi:10.3390/cells10113190)
Supplement: Supplementary file 1 [file cells-10-03190-s001.zip]

Archive with 1 entries (1 files):
- cells-1424457-supplementary.pdf
